# Supplementary material for: Modification of pre-operative order set to reduce PACU stay times for outpatient benign gynecological surgery
Source: PLoS One. 2026 Jun 10;21(6):e0336194. doi: 10.1371/journal.pone.0336194 (PMC13252802; doi:10.1371/journal.pone.0336194)
Supplement: S1 File — All relevant data are within the manuscript and its Supporting Information files. De-identified raw data used to generate all figures in the manuscript are provided as a Supporting Information Excel file. (XLSX) [file pone.0336194.s002.xlsx]

## Sheet: Fig 3a 
Overall Average (minutes)	45 to 59 (minutes)	60 and Over (minutes)
132	132	308
186	186	328
139	139	331
109	109	322
122	122	323
167	167	362
58	58	295
170	170	395
15	15	347
183	183	324
149	149	378
133	133	486
153	153
166	166
132	132
115	115
146	146
160	160
126	126
179	179
126	126
170	170
158	158
146	146
90	90
204	204
126	126
187	187
143	143
108	108
195	195
151	151
179	179
204	204
205	205
170	170
220	220
194	194
229	229
189	189
233	233
207	207
220	220
223	223
215	215
250	250
212	212
254	254
179	179
211	211
264	264
263	263
252	252
282	282
249	249
198	198
229	229
270	270
210	210
309	309
254	254
266	266
290	290
253	253
265	265
271	271
306	306
272	272
352	352
247	247
308
328
331
322
323
362
295
395
347
324
378
486
76
78
47
166
205
125
173
179
99
99
102
321
224
15
134
261
367
124
170
97
149
135
206
213
332
179
288
135
135
145
207
203
120
77
192
179
62
134
221
153
411
361
245
208
125
221
94
121
221
100
155
88
98
182
183
253
113
120
139
104
46
307
286
205
141
67
206
118
84
154
92
81
246
121
134
204
144
134
139
162
203
177
168
124
230
111
268
82
140
119
174
122
175
234
121
88
327
375
309
352
163
201
213
215
107
143
322
74
134
110
118
218
333
223
181
156
270
127
193
208
189
333
241
210
229
185
229
129
169
191
123
301
259
85
160
154
138
77
151
274
222
224
295
295
118
109
352
88
205
323
314
315
206
111
139
293
183
94
135
263
420
180
18
78
67
78
82
93
79
95
90
111
108
111
110
94
117
123
121
91
96
112
142
137
155
108
105
121
120
119
139
138
98
90
148
142
119
120
153

## Sheet: Fig 3b
Dose	Number of Patients
600mg Gabapentin	243
300mg Gabapentin	16
No Gabapentin	22

## Sheet: Fig 4
Before Intervention (minutes)	After Intervention (minutes)
76	79
78	210
47	187
166	101
205	131
125	206
173	160
179	74
99	102
99	121
102	83
321	141
224	124
15	139
134	238
261	83
367	130
124	174
170	71
97	181
149	132
135	232
206	168
213	134
332	125
179	152
288	83
135	187
135	167
145	226
207	110
203	103
120	211
77	98
192	126
179	104
62	168
134	114
221	89
153	167
411	98
361	142
245	73
208	308
125	108
221	131
94	249
121	139
221	81
100	144
155	273
88	131
98	145
182	173
183	305
253	182
113	137
120	119
139	182
104	186
46	213
307	102
286	78
205	157
141	146
67	106
206	257
118	150
84	71
154	279
92	93
81	135
246	130
121	118
134	79
204	190
144	149
134	108
139	215
162	58
203	128
177	171
168	84
124	160
230	121
111	252
268	62
82	126
140	133
119	113
174	187
122	176
175	117
234	197
121	239
88	287
327	116
375	172
309	231
352	141
163	399
201	144
213	116
215	152
107	84
143	191
322	227
74	113
134	114
110	108
118	154
218	131
333	138
223	96
181	165
156	325
270	200
127	121
193	78
208	51
189	224
333	191
241	112
210	159
229	90
185	121
229	244
129	186
169	123
191	195
123	118
301	173
259	190
85	86
160	200
154	178
138	93
77	245
151	104
274	110
222	154
224	244
295	136
295	222
118	209
109	142
352	107
88	222
205	270
323	137
314	171
315	188
206	144
111	174
139	145
293	171
183	222
94	69
135	118
263	118
420	99
180	66
18	52
78	213
67	107
78	96
82	231
93	149
79	146
95	110
90	194
111	151
108	201
111	142
110	132
94	99
117	75
123	113
121	189
91	183
96	195
112	137
142	159
137	87
155	118
108	295
105	350
121	213
120	138
119	227
139	182
138	129
98	209
90	220
148	130
142	219
119	171
120	76
153	190
132	208
186	81
139	292
109	148
122	93
167	250
58	383
170	135
15	105
183	211
149	126
133	157
153	251
166	75
132	71
115	160
146	262
160	66
126	293
179	55
126	143
170	110
158	217
146	154
90	234
204	192
126	192
187	147
143	201
108	140
195	128
151	103
179	108
204	146
205	99
170	192
220	193
194	132
229	90
189	122
233	156
207	113
220	265
223	96
215	147
250	135
212	174
254	173
179	126
211	138
264	173
263	259
252	141
282	87
249	153
198	122
229	186
270	205
210	186
309	126
254	186
266	133
290	220
253	90
265	89
271	126
306	309
272	244
352	81
247	102
308	118
328	104
331	225
322	107
323	275
362	178
295	125
395	184
347	113
324	141
378	192
486	138
	159
	106
	94
	180
	142
	262
	227
	261
	288
	333
	98
	216
	131
	196
	93
	245
	88
	421
	243
	103
	110
	257
	119
	224
	229
	168
	90
	167
	103
	128
	175
	251
	74
	99
	146
	150
	134
	222
	181
	144
	163
	177
	179
	160
	194
	132
	181
	96
	133
	254
	109
	103
	214
	187
	157
	188
	212
	187
	224
	185
	287
	149
	148
	149
	116
	97
	243
	234
	74
	330
	119
	55
	147
	200
	325
	233
	111
	258
	145
	156
	119
	285
	123
	239
	215
	70
	142
	158
	201
	102
	67
	114
	167
	225
	82
	116
	87
	119
	119
	178
	153
	201
	103
	83
	124
	312
	155
	137
	83
	166
	331
	108
	254
	214
	118
	114
	99
	256
	142
	180
	233
	78
	291
	150
	169
	167
	153
	327
	183
	171
	191
	100
	217
	71
	99
	104
	114
	219
	279
	180
	188
	131
	220
	103
	158
	112
	107
	123
	237
	185
	154
	68
	86
	118
	107
	157
	141
	139
	116
	83
	115
	79
	217
	110
	119
	128
	154
	105
	75
	137
	218
	161
	131
	268
	81
	181
	114
	111
	315
	85
	137
	116
	135
	188
	104
	94
	95
	149
	225
	66
	77
	115
	141
	166
	235
	202
	98
	99
	129
	60
	205
	169
	90
	151
	52
	132
	251
	213
	162
	227
	122
	125
	138
	159
	207
	179
	88
	121
	112
	99
	109
	164
	275
	114
	77
	92
	211
	55
	94
	123
	98
	49
	121
	239
	78
	208
	84
	110
	102
	198
	263
	227
	136
	121
	326
	137
	113
	128
	280
	211
	66
	200
	60
	125
	154
	152
	188
	187
	65
	58
	74
	115
	100
	69
	148
	55
	229
	198
	332
	298
	196
	144
	114
	273
	66
	1257
	66
	136
	114
	66
	405
	139
	101
	293
	213
	131
	262
	245
	292
	91
	115
	71

## Sheet: Fig 5a
Overall Average (minutes)	45 to 59 (minutes)	60 and Over (minutes)
79	167	109
210	225	164
187	82	275
101	116	114
131	87	77
206	119	92
160	119	211
74	178	55
102	153	94
121	201	123
83	103	98
141	83	49
124	124	121
139	312	239
238	155	78
83	137	208
130	83	84
174	166	110
71	331	102
181	108	198
132	254	263
232	214	227
168	118	136
134	114	121
125	99	326
152	256	137
83	142	113
187	180	128
167	233	280
226	78	211
110	291	66
103	150	200
211	169	60
98	167	125
126	153	154
104	327	152
168	183	188
114	171	187
89	191	65
167	100	58
98	217	74
142	71	115
73	99	100
308	104	69
108	114	148
131	219
249	279
139	180
81	188
144	131
273	220
131	103
145	158
173	112
305	107
182	123
137	237
119	185
182	154
186	68
213	86
102	118
78	107
157	157
146	141
106	139
257	116
150	83
71	115
279	79
93	217
135	110
130	119
118	128
79	154
190	105
149	75
108	137
215	218
58	161
128	131
171	268
84	81
160	181
121	114
252	111
62	315
126	85
133	137
113	116
187	135
176	188
117	104
197	94
239	95
287	149
116	225
172	66
231	77
141	115
399	141
144	166
116	235
152	202
84	98
191	99
227	129
113	60
114	205
108	169
154	90
131	151
138	52
96	132
165	251
325	213
200	162
121	227
78	122
51	125
224	138
191	159
112	207
159	179
90	88
121	121
244	112
186	99
123
195
118
173
190
86
200
178
93
245
104
110
154
244
136
222
209
142
107
222
270
137
171
188
144
174
145
171
222
69
118
118
99
66
52
213
107
96
231
149
146
110
194
151
201
142
132
99
75
113
189
183
195
137
159
87
118
295
350
213
138
227
182
129
209
220
130
219
171
76
190
208
81
292
148
93
250
383
135
105
211
126
157
251
75
71
160
262
66
293
55
143
110
217
154
234
192
192
147
201
140
128
103
108
146
99
192
193
132
90
122
156
113
265
96
147
135
174
173
126
138
173
259
141
87
153
122
186
205
186
126
186
133
220
90
89
126
309
244
81
102
118
104
225
107
275
178
125
184
113
141
192
138
159
106
94
180
142
262
227
261
288
333
98
216
131
196
93
245
88
421
243
103
110
257
119
224
229
168
90
167
103
128
175
251
74
99
146
150
134
222
181
144
163
177
179
160
194
132
181
96
133
254
109
103
214
187
157
188
212
187
224
185
287
149
148
149
116
97
243
234
74
330
119
55
147
200
325
233
111
258
145
156
119
285
123
239
215
70
142
158
201
102
67
114
167
225
82
116
87
119
119
178
153
201
103
83
124
312
155
137
83
166
331
108
254
214
118
114
99
256
142
180
233
78
291
150
169
167
153
327
183
171
191
100
217
71
99
104
114
219
279
180
188
131
220
103
158
112
107
123
237
185
154
68
86
118
107
157
141
139
116
83
115
79
217
110
119
128
154
105
75
137
218
161
131
268
81
181
114
111
315
85
137
116
135
188
104
94
95
149
225
66
77
115
141
166
235
202
98
99
129
60
205
169
90
151
52
132
251
213
162
227
122
125
138
159
207
179
88
121
112
99
109
164
275
114
77
92
211
55
94
123
98
49
121
239
78
208
84
110
102
198
263
227
136
121
326
137
113
128
280
211
66
200
60
125
154
152
188
187
65
58
74
115
100
69
148
55
229
198
332
298
196
144
114
273
66
1257
66
136
114
66
405
139
101
293
213
131
262
245
292
91
115
71

## Sheet: Fig 5b
Dose	Number of Patients
600mg Gabapentin	2
300mg Gabapentin	5
No Gabapentin	554

## Sheet: Fig 6
After Intervention	Before Intervention
0	0		Pain scales from 1-10
0	0		Each data point corresponds to the reported pain score for an individual patient.
0	0
0	0
0	0
0	0
0	0
0	0
0	0
0	0
0	0
0	0
0	0
0	0
0	0
0	0
0	0
0	0
0	0
0	0
0	0
0	0
0	0
0	0
0	0
0	0
0	0
0	0
0	0
0	0
0	0
0	0
0	0
0	0
0	0
0	0
0	0
0	0
0	0
0	0
0	0
0	0
0	0
0	0
0	0
0	0
0	0
0	0
0	0
0	0
0	0
0	0
0	0
0	0
0	0
0	0
0	0
0	0
0	0
0	0
0	0
0	0
1	0
1	0
1	0
1	0
2	0
2	0
2	0
2	0
2	0
2	0
2	0
2	0
3	0
3	0
3	0
3	0
3	0
3	0
3	0
3	0
3	0
3	0
3	0
3	0
3	0
4	0
4	0
4	0
4	0
4	0
4	0
4	0
4	0
4	0
4	0
4	0
4	0
4	0
4	0
4	0
4	0
4	0
4	0
4	0
5	0
5	0
5	0
5	0
5	0
5	0
5	0
5	0
5	0
5	1
5	1
5	1
5	1
5	2
5	2
5	2
5	2
5	2
5	2
5	2
5	2
5	2
6	2
6	2
6	2
6	2
6	2
6	2
6	2
6	2
6	2
6	2
6	2
6	3
6	3
6	3
6	3
6	3
6	3
6	3
6	3
6	3
6	3
6	3
6	3
6	3
6	3
6	3
6	3
6	3
6	3
6	3
7	4
7	4
7	4
7	4
7	4
7	4
7	4
7	4
7	4
7	4
7	4
7	4
7	4
7	4
7	4
7	4
7	4
7	4
7	4
7	4
7	4
7	4
7	4
7	4
7	4
7	4
7	4
7	4
8	4
8	4
8	4
8	4
8	4
8	4
8	4
8	4
8	4
8	5
8	5
8	5
8	5
8	5
8	5
8	5
8	5
8	5
8	5
8	5
8	5
8	5
8	5
8	5
8	5
8	5
8	5
9	5
9	5
9	5
9	5
9	5
9	5
9	5
9	5
9	5
9	5
10	5
10	5
10	5
10	5
10	5
10	5
10	5
10	5
	5
	5
	5
	5
	5
	5
	5
	5
	5
	5
	5
	5
	5
	5
	5
	5
	5
	5
	5
	6
	6
	6
	6
	6
	6
	6
	6
	6
	6
	6
	6
	6
	6
	6
	6
	6
	6
	6
	6
	6
	6
	6
	6
	6
	6
	6
	6
	6
	6
	6
	6
	6
	6
	6
	6
	6
	6
	6
	7
	7
	7
	7
	7
	7
	7
	7
	7
	7
	7
	7
	7
	7
	7
	7
	7
	7
	7
	7
	7
	7
	7
	7
	7
	7
	7
	7
	7
	7
	7
	7
	7
	7
	7
	7
	7
	7
	7
	7
	7
	7
	7
	7
	7
	7
	7
	7
	7
	8
	8
	8
	8
	8
	8
	8
	8
	8
	8
	8
	8
	8
	8
	8
	8
	8
	8
	8
	8
	8
	8
	8
	8
	8
	8
	8
	8
	8
	8
	8
	8
	8
	8
	8
	8
	8
	8
	8
	8
	8
	8
	8
	8
	8
	8
	8
	8
	8
	8
	8
	9
	9
	9
	9
	9
	9
	9
	9
	9
	9
	9
	9
	9
	9
	9
	9
	10
	10
	10
	10
	10
	10
	10
	10
	10
	10
	10
	10
	10
	10
	10
	10
	10
	10
	10

## Sheet: Fig S1a
Race	Asian (minutes)	African American (minutes)	White (minutes)	Other (minutes)
	298	133	102	149
	232	280	88	155
	114	148	97	167
	105	102	94	90
	214	58	140	163
	121	253	129	117
	70	161	124	77
	102	177	57	299
	86	57	74	87
	73	98	122	98
	40	126	70	74
	167	180	87	174
	356	78	130	150
	88	84	75	139
	30	79	98	139
	28	296	76	171
	73	124	107	142
	197		64	185
	89		45	70
	81		83	303
	81		146	181
	164		115	211
	76		88	303
	270		125
	63		106
			49
			344
			52
			61
			102
			55
			220
			103
			67
			90
			54
			194
			103
			53
			108
			79
			127
			95
			165
			104
			66
			157
			150
			74
			101
			123
			67
			114
			103
			81
			133
			250
			103
			121
			277
			90
			78
			409
			188
			90
			109
			107
			179
			112
			150
			191
			117
			150
			109
			81
			70
			110
			97
			76
			95
			181
			159
			93
			88
			75
			159
			112
			100
			93
			78
			101
			48
			128
			68
			92
			102
			37
			96
			223
			100
			118
			96
			107
			232
			36
			182

## Sheet: Fig S1b
Procedure Length	2+ Hours (minutes)	<2 Hours (minutes)
	163	76
	201	78
	213	47
	215	166
	107	205
	143	125
	322	173
	74	179
	134	99
	110	99
	118	102
	218	321
	333	224
	223	15
	181	134
	156	261
	270	367
	127	124
	193	170
	208	97
	189	149
	333	135
	241	206
	210	213
	229	332
	185	179
	229	288
	129	135
	169	135
	191	145
	123	207
	301	203
	259	120
	85	77
	160	192
	154	179
	138	62
	77	134
	151	221
	274	153
	222	411
	224	361
	295	245
	295	208
	118	125
	109	221
	352	94
	88	121
	205	221
	323	100
	314	155
	315	88
	206	98
	111	182
	139	183
	293	253
	183	113
	94	120
	135	139
	263	104
	420	46
	180	307
	18	286
	78	205
	67	141
	78	67
	82	206
	93	118
	79	84
	95	154
	90	92
	111	81
	108	246
	111	121
	110	134
	94	204
	117	144
	123	134
	121	139
	91	162
	96	203
	112	177
	142	168
	137	124
	155	230
	108	111
	105	268
	121	82
	120	140
	119	119
	139	174
	138	122
	98	175
	90	234
	148	121
	142	88
	119	327
	120	375
	153	309
	132
	186
	139
	109
	122
	167
	58
	170
	15
	183
	149
	133
	153
	166
	132
	115
	146
	160
	126
	179
	126
	170
	158
	146
	90
	204
	126
	187
	143
	108
	195
	151
	179
	204
	205
	170
	220
	194
	229
	189
	233
	207
	220
	223
	215
	250
	212
	254
	179
	211
	264
	263
	252
	282
	249
	198
	229
	270
	210
	309
	254
	266
	290
	253
	265
	271
	306
	272
	352
	247
	308
	328
	331
	322
	323
	362
	295

## Sheet: Fig S1c
BMI	<24.9 (minutes)	25+ (minutes)
	76	295
	78	118
	47	109
	166	352
	205	88
	125	205
	173	323
	179	314
	99	315
	99	206
	102	111
	321	139
	224	293
	15	183
	134	94
	261	135
	367	263
	124	420
	170	180
	97	18
	149	78
	135	67
	206	78
	213	82
	332	93
	179	79
	288	95
	135	90
	135	111
	145	108
	207	111
	203	110
	120	94
	77	117
	192	123
	179	121
	62	91
	134	96
	221	112
	153	142
	411	137
	361	155
	245	108
	208	105
	125	121
	221	120
	94	119
	121	139
	221	138
	100	98
	155	90
	88	148
	98	142
	182	119
	183	120
	253	153
	113	132
	120	186
	139	139
	104	109
	46	122
	307	167
	286	58
	205	170
	141	15
	67	183
	206	149
	118	133
	84	153
	154	166
	92	132
	81	115
	246	146
	121	160
	134	126
	204	179
	144	126
	134	170
	139	158
	162	146
	203	90
	177	204
	168	126
	124	187
	230	143
	111	108
	268	195
	82	151
	140	179
	119	204
	174	205
	122	170
	175	220
	234	194
	121	229
	88	189
	327	233
	375	207
	309	220
	352	223
	163	215
	201	250
	213	212
	215	254
	107	179
	143	211
	322	264
	74	263
	134	252
	110	282
	118	249
	218	198
	333	229
	223	270
	181	210
	156	309
	270	254
	127	266
	193	290
	208	253
	189	265
	333	271
	241	306
	210	272
	229	352
	185	247
	229	308
	129	328
	169	331
	191	322
	123	323
	301	362
	259	295
	85	395
	160	347
	154	324
	138	378
	77	486
	151
	274
	222
	224
	295
